# Supplementary material for: Deregulated miRNAs Contribute to Silencing of B-Cell Specific Transcription Factors and Activation of NF-κB in Classical Hodgkin Lymphoma
Source: Cancers (Basel). 2021 Jun 23;13(13):3131. doi: 10.3390/cancers13133131 (PMC8269295; doi:10.3390/cancers13133131)
Supplement: Supplementary file 1 [file cancers-13-03131-s001.zip]

Archive with 10 entries (9 files):
- cancers-1241681 supplementary figures.pdf
- Figure S1.png
- Table S1.xlsx
- Table S2.xlsx
- Table S3.xlsx
- __MACOSX/
- __MACOSX/._Figure S1.png
- __MACOSX/._Table S1.xlsx
- __MACOSX/._Table S2.xlsx
- __MACOSX/._Table S3.xlsx
