# Supplementary material for: Deregulated miRNAs Contribute to Silencing of B-Cell Specific Transcription Factors and Activation of NF-κB in Classical Hodgkin Lymphoma
Source: Cancers (Basel). 2021 Jun 23;13(13):3131. doi: 10.3390/cancers13133131 (PMC8269295; doi:10.3390/cancers13133131)
Supplement: Supplementary file 1 [file cancers-13-03131-s001.zip › Table S1.xlsx]

## Sheet: Sheet1
Table S1. Primer sequences used in the study
Analysis	Gene	Assay ID* / Primer sequence (5'-3')	Product size (bp)	Annealing temperature (°C)
qPCR	hsa-let-7g-5p	Assay ID 478580_mir	NA	60
	hsa-mir-23a-3p	Assay ID 478532_mir	NA	60
	hsa-mir-27a-5p	Assay ID 477998_mir	NA	60
	hsa-mir-191-5p	Assay ID 477952_mir	NA	60
	hsa-mir-330-3p	Assay ID 478030_mir	NA	60
	hsa-mir-361-5p	Assay ID 478056_mir	NA	60
	hsa-mir-450b-5p	Assay ID 478914_mir	NA	60
	hsa-mir-615-3p	Assay ID 478175_mir	NA	60
Expression vector	mir-23a and mir-27a	F: aagggaattcGAGGTGTCCCCAAATCTCATT	422	60
		R: aaaaggatccGTAGGCACGGGAGGCAGA
*Thermo Fisher Scientific
NA - Not applicable
