# Supplementary material for: Deregulated miRNAs Contribute to Silencing of B-Cell Specific Transcription Factors and Activation of NF-κB in Classical Hodgkin Lymphoma
Source: Cancers (Basel). 2021 Jun 23;13(13):3131. doi: 10.3390/cancers13133131 (PMC8269295; doi:10.3390/cancers13133131)
Supplement: Supplementary file 1 [file cancers-13-03131-s001.zip › Table S2.xlsx]

## Sheet: Sheet1
Table S2. Oligonucleotide sequences used in luciferase assays
SPI1 WT	miR-27a-5p	F	cCCCGCCAGGCCTCCCCGCTGGCCATAGCATTAAGCCCTCGCCCGGCCCGGACACAGGGAGGACGCTCt
		R	ctagaGAGCGTCCTCCCTGTGTCCGGGCCGGGCGAGGGCTTAATGCTATGGCCAGCGGGGAGGCCTGGCGGGgagct
SPI1 MUT		F	cCCCGCCAGGCCTCCCCGCTGGCCATAGCATGACTACCTCGCCCGGCCCGGACACAGGGAGGACGCTCt
		R	ctagaGAGCGTCCTCCCTGTGTCCGGGCCGGGCGAGGTAGTCATGCTATGGCCAGCGGGGAGGCCTGGCGGGgagct
TNFAIP3 WT	miR-23a-3p	F	cTATTTTGTGTTGATCATTATTTCCATTCTTAATGTGAAAAAAAGTAATTATTTATACTTATTATAAAt
		R	ctagaTTTATAATAAGTATAAATAATTACTTTTTTTCACATTAAGAATGGAAATAATGATCAACACAAAATAgagct
TNFAIP3 MUT		F	cTATTTTGTGTTGATCATTATTTCCATTCTTCAGTGGAAAAAAAGTAATTATTTATACTTATTATAAAt
		R	ctagaTTTATAATAAGTATAAATAATTACTTTTTTTCCACTGAAGAATGGAAATAATGATCAACACAAAATAgagct
ELF1 WT (I)	miR-330-3p	F	cTAATTTGTTTACTAACTCTTTAGGCCACTGTGCTTTGCGGTCCATTAGTAAACTTGTGTTGCTAAGTt
		R	ctagaACTTAGCAACACAAGTTTACTAATGGACCGCAAAGCACAGTGGCCTAAAGAGTTAGTAAACAAATTAgagct
ELF1 MUT (I)		F	cTAATTTGTTTACTAACTCTTTAGGCCACTGGGAGGTGCGGTCCATTAGTAAACTTGTGTTGCTAAGTt
		R	ctagaACTTAGCAACACAAGTTTACTAATGGACCGCACCTCCCAGTGGCCTAAAGAGTTAGTAAACAAATTAgagct
ELF1 WT (II)	miR-330-3p	F	cTTGTGTAAGTTAAGTCTTGACTCTTTCAAATGCAAAAAACCTATTTTATGCTTTGTTAAAATTATGGTGTCACTTAGATTGACTTt
		R	ctagaAAGTCAATCTAAGTGACACCATAATTTTAACAAAGCATAAAATAGGTTTTTTGCATTTGAAAGAGTCAAGACTTAACTTACACAAgagct
ELF1 MUT (II)		F	cTTGTGTAAGTTAAGTCTTGACTCTTTCAAATGCAAAAAACCTATTTTAGGAGGTGTTAAAATTATGGTGTCACTTAGATTGACTTt
		R	ctagaAAGTCAATCTAAGTGACACCATAATTTTAACACCTCCTAAAATAGGTTTTTTGCATTTGAAAGAGTCAAGACTTAACTTACACAAgagct
ELF1 WT (II)	miR-450b-5p	F	cTTGTGTAAGTTAAGTCTTGACTCTTTCAAATGCAAAAAACCTATTTTATGCTTTGTTAAAATTATGGTGTCACTTAGATTGACTTt
		R	ctagaAAGTCAATCTAAGTGACACCATAATTTTAACAAAGCATAAAATAGGTTTTTTGCATTTGAAAGAGTCAAGACTTAACTTACACAAgagct
ELF1 MUT (II)		F	cTTGTGTAAGTTAAGTCTTGACTCTTTCAAAGGACCAAAACCTATTTTATGCTTTGTTAAAATTATGGTGTCACTTAGATTGACTTt
		R	ctagaAAGTCAATCTAAGTGACACCATAATTTTAACAAAGCATAAAATAGGTTTTGGTCCTTTGAAAGAGTCAAGACTTAACTTACACAAgagct
ELF1 WT (II)	miR-330-3p and miR-450b-5p	F	cTTGTGTAAGTTAAGTCTTGACTCTTTCAAATGCAAAAAACCTATTTTATGCTTTGTTAAAATTATGGTGTCACTTAGATTGACTTt
		R	ctagaAAGTCAATCTAAGTGACACCATAATTTTAACAAAGCATAAAATAGGTTTTTTGCATTTGAAAGAGTCAAGACTTAACTTACACAAgagct
ELF1 MUT (II)		F	cTTGTGTAAGTTAAGTCTTGACTCTTTCAAAGGACCAAAACCTATTTTAGGAGGTGTTAAAATTATGGTGTCACTTAGATTGACTTt
		R	ctagaAAGTCAATCTAAGTGACACCATAATTTTAACACCTCCTAAAATAGGTTTTGGTCCTTTGAAAGAGTCAAGACTTAACTTACACAAgagct
ELF1 WT (III)	miR-542-3p	F	cCTTTTTCAACTGTAAATAATGTACATTTAATGTCACAAGAAAAAAATGTCTTCTGCAAATTTTCTAt
		R	ctagaTAGAAAATTTGCAGAAGACATTTTTTTCTTGTGACATTAAATGTACATTATTTACAGTTGAAAAAGgagct
ELF1 MUT (III)		F	cCTTTTTCAACTGTAAATAATGTACATTTAAGGGACCAAGAAAAAAATGTCTTCTGCAAATTTTCTAt
		R	ctagaTAGAAAATTTGCAGAAGACATTTTTTTCTTGGTCCCTTAAATGTACATTATTTACAGTTGAAAAAGgagct
