# Supplementary material for: Deregulated miRNAs Contribute to Silencing of B-Cell Specific Transcription Factors and Activation of NF-κB in Classical Hodgkin Lymphoma
Source: Cancers (Basel). 2021 Jun 23;13(13):3131. doi: 10.3390/cancers13133131 (PMC8269295; doi:10.3390/cancers13133131)
Supplement: Supplementary file 1 [file cancers-13-03131-s001.zip › Table S3.xlsx]

## Sheet: Arkusz1
Figure S3. List of miRNAs expressed in cHL cell lines (miRNome)
Mature miRNA name	L428	L540	L1236	KMH2	UHO1	SUPHD1	HDLM2	Mean expression
hsa-miR-21-5p	318278	490647	276431	47219	103280	423593	410873	295760
hsa-miR-155-5p	130751	84533	89680	52629	145167	130085	155028	112553
hsa-let-7f-5p	35276	42973	60612	100044	63828	41985	54082	111852
hsa-miR-92a-3p	16821	23237	58968	65352	27750	17877	16980	62641
hsa-let-7a-5p	17628	10396	17499	30401	30849	13788	20533	60417
hsa-let-7i-5p	80865	41184	12704	54765	72343	60139	20914	48987
hsa-let-7g-5p	25936	22882	21437	28093	41159	20198	15657	25051
hsa-miR-9-5p	8736	2493	6525	6027	13772	2536	483	17384
hsa-miR-26a-5p	4350	3513	1559	20748	10774	1176	1768	12519
hsa-let-7b-5p	12149	5204	8909	14858	26600	5611	8432	11680
hsa-miR-146b-5p	442	25986	24231	1543	1745	351	26557	11550
hsa-miR-30d-5p	15628	91	24388	5577	10980	14633	4235	10790
hsa-miR-191-5p	17754	7875	11880	11831	13817	3786	4230	10167
hsa-miR-101-3p	3986	1745	5991	6686	4214	5206	8406	10150
hsa-miR-423-3p	15766	6844	7583	16982	6868	5471	3482	8999
hsa-miR-20a-5p	3519	9823	16250	15175	7298	4850	4417	8761
hsa-miR-146a-5p	3981	86	4402	34793	11120	355	3727	8352
hsa-miR-27b-3p	1271	16547	11874	3364	2614	4007	18355	8290
hsa-miR-7-5p	1248	1425	7237	1158	2861	1549	560	6556
hsa-let-7d-5p	6587	5054	4752	8152	7710	6903	6733	6555
hsa-miR-423-5p	13096	3827	6260	8394	5994	5052	2782	6486
hsa-miR-148a-3p	207	111	7202	426	7886	21701	1863	5628
hsa-miR-29a-3p	5951	6673	5304	1249	7217	4088	7572	5436
hsa-miR-25-3p	6590	2697	6340	9110	6277	3115	2746	5267
hsa-miR-142-5p	2174	3781	2400	1540	14835	9375	2664	5252
hsa-miR-320a	13950	2937	3035	3462	9201	2220	1300	5157
hsa-miR-378a-3p	5670	4824	2818	12939	5537	353	1199	4762
hsa-miR-128-3p	3206	1368	2362	5595	1692	1766	1944	4555
hsa-miR-30e-5p	5223	2905	4731	4742	6547	4637	2558	4477
hsa-miR-27a-3p	5961	6305	2664	2048	5914	3108	4290	4327
hsa-miR-196a-5p	398	610	65	5926	401	119	5388	3571
hsa-miR-24-3p	2410	2331	1671	1781	1198	726	1444	3284
hsa-miR-98-5p	2844	3947	4323	6014	900	1297	3042	3195
hsa-miR-103a-3p	2506	1455	1621	1342	2233	937	875	3110
hsa-miR-17-5p	1469	2924	5724	6191	2220	1469	1556	3079
hsa-miR-181a-5p	86	954	290	1195	1425	4157	1794	2828
hsa-miR-30c-5p	2104	817	1864	1253	1305	1184	1006	2719
hsa-miR-182-5p	3695	778	4239	1394	3390	2204	618	2331
hsa-miR-151a-3p	3149	1141	2415	2787	4671	1625	13	2257
hsa-miR-148b-3p	3546	1445	1867	2917	2520	1009	1716	2145
hsa-miR-99b-5p	1668	3	845	6343	5266	119	5	2035
hsa-miR-129-5p	449	3	4970	8	620	1000	3	2014
hsa-miR-93-5p	2436	1571	2497	4496	1076	691	1287	2007
hsa-miR-26b-5p	2896	1014	1133	3491	3427	915	761	1948
hsa-miR-183-5p	3950	633	2955	1137	1718	1513	482	1769
hsa-miR-1307-3p	3979	1068	1383	2527	982	882	1116	1705
hsa-miR-142-3p	700	2164	1471	1214	2271	2463	1366	1664
hsa-miR-140-3p	1371	790	1866	3890	2396	690	504	1643
hsa-miR-186-5p	1889	689	2290	1321	1875	2009	1077	1592
hsa-miR-532-5p	676	4	2591	4337	2187	871	459	1589
hsa-miR-16-2-3p	1526	1321	1042	2032	2807	1239	767	1533
hsa-miR-10a-5p	2994	39	148	44	301	6455	448	1489
hsa-miR-361-3p	1196	430	852	1252	3431	2037	668	1409
hsa-let-7c-5p	2032	427	752	1709	1908	1044	1940	1401
hsa-miR-181b-5p	66	642	204	726	700	2166	664	1391
hsa-let-7e-5p	1122	53	742	4568	2452	170	104	1315
hsa-miR-1246	2538	1584	954	764	1261	566	894	1223
hsa-miR-106b-3p	1817	783	1239	1695	1420	569	567	1155
hsa-miR-222-3p	12	703	5	4099	4	35	3190	1149
hsa-miR-143-3p	7	3	24	14	7648	4	6	1100
hsa-miR-130b-5p	883	31	215	4622	303	947	331	1047
hsa-miR-125a-5p	544	2	521	2502	3434	132	2	1019
hsa-miR-30e-3p	1063	627	981	852	1703	874	508	944
hsa-miR-192-5p	631	380	1977	470	1139	927	592	873
hsa-miR-744-5p	1122	981	465	2335	319	271	297	827
hsa-miR-99a-5p	1738	45	64	399	1247	577	1043	730
hsa-miR-615-3p	1545	12	493	1408	213	214	1020	700
hsa-miR-16-5p	301	395	223	392	721	178	216	690
hsa-miR-19b-3p	104	312	649	674	259	153	241	681
hsa-miR-629-5p	202	673	83	2415	965	223	194	679
hsa-let-7d-3p	931	130	488	786	517	923	763	648
hsa-miR-769-5p	827	774	670	685	822	368	320	638
hsa-miR-424-3p	87	958	79	488	987	1691	62	621
hsa-miR-21-3p	542	895	479	64	401	1264	422	581
hsa-miR-185-5p	403	930	413	675	577	152	589	534
hsa-miR-486-5p	110	190	54	446	827	329	29	527
hsa-miR-181a-3p	22	496	81	527	244	1938	344	521
hsa-miR-199a-3p	3	1	11	1691	20	18	4	496
hsa-miR-92b-3p	415	301	792	169	468	917	325	483
hsa-miR-22-3p	443	363	402	161	1345	484	130	475
hsa-miR-23a-3p	526	753	487	505	295	183	447	456
hsa-miR-3615	781	138	666	433	597	173	119	415
hsa-miR-27a-5p	435	567	403	430	543	296	187	408
hsa-miR-210-3p	250	638	359	318	766	106	329	395
hsa-miR-25-5p	572	154	309	706	555	271	109	382
hsa-miR-28-3p	231	451	231	388	572	474	250	371
hsa-miR-320b	518	112	126	124	394	100	52	371
hsa-miR-195-3p	1220	22	8	16	936	300	5	358
hsa-miR-941	109	71	110	60	196	58	13	352
hsa-miR-221-3p	3	351	2	1134	1	12	890	341
hsa-miR-425-5p	596	283	328	342	510	136	144	334
hsa-miR-19a-3p	102	275	618	724	166	174	239	328
hsa-miR-503-5p	59	497	36	150	568	954	16	325
hsa-miR-140-5p	252	178	279	1081	248	116	91	320
hsa-miR-378i	358	237	196	952	292	19	87	305
hsa-miR-9-3p	174	29	137	109	216	35	10	302
hsa-miR-296-3p	245	370	143	1091	107	146	1	300
hsa-miR-92a-1-5p	154	357	395	530	342	185	82	292
hsa-miR-10b-5p	16	2	1932	3	23	13	2	284
hsa-miR-625-3p	373	94	290	237	455	213	288	278
hsa-miR-660-5p	80	1	416	514	568	250	101	275
hsa-miR-330-3p	407	475	259	108	138	186	283	265
hsa-miR-484	348	351	129	70	499	204	243	263
hsa-let-7a-3p	135	102	129	246	106	81	122	261
hsa-miR-450a-5p	46	163	29	125	259	194	70	252
hsa-miR-199b-3p	3	1	11	1677	20	18	4	247
hsa-miR-1301-3p	104	413	165	280	264	315	92	233
hsa-miR-29b-3p	79	76	86	22	296	204	58	233
hsa-miR-501-3p	88	1	189	397	639	246	39	228
hsa-miR-106b-5p	258	123	221	368	301	112	126	215
hsa-miR-378c	193	161	79	411	484	94	38	208
hsa-miR-1290	381	439	148	141	166	100	51	203
hsa-miR-152-3p	114	106	227	146	143	234	445	202
hsa-miR-23b-3p	32	260	348	116	72	48	490	195
hsa-miR-486-3p	22	81	17	150	334	108	11	189
hsa-miR-184	34	2	8	733	498	2	1	182
hsa-miR-891a-5p	682	2	358	2	10	176	0	175
hsa-miR-374a-3p	172	85	217	311	147	165	115	173
hsa-miR-195-5p	422	10	3	7	551	141	5	162
hsa-miR-107	249	87	109	147	344	114	61	158
hsa-miR-361-5p	130	97	162	370	111	95	132	156
hsa-miR-450b-5p	60	304	50	212	142	168	129	152
hsa-miR-374a-5p	162	72	161	280	148	111	120	150
hsa-miR-1299	22	1	93	802	12	2	52	140
hsa-miR-374b-5p	166	69	104	306	76	104	98	131
hsa-miR-1180-3p	293	113	65	171	125	131	4	128
hsa-miR-589-5p	217	100	145	134	84	150	37	123
hsa-miR-505-3p	90	42	544	4	44	1	139	123
hsa-miR-500a-3p	37	1	181	352	166	77	40	122
hsa-miR-18a-5p	70	110	187	297	66	58	43	118
hsa-miR-200c-3p	198	14	155	152	152	138	13	117
hsa-miR-320c	150	42	36	32	119	34	15	117
hsa-miR-125b-5p	64	1	5	106	112	35	93	116
hsa-miR-181d-5p	88	29	185	13	427	20	49	115
hsa-miR-449c-5p	330	11	63	181	144	51	5	112
hsa-miR-27b-5p	16	224	163	60	60	116	125	109
hsa-miR-542-3p	31	174	36	124	205	117	64	107
hsa-miR-328-3p	113	4	100	336	94	59	44	107
hsa-miR-15b-3p	158	88	102	183	117	52	47	106
hsa-miR-425-3p	168	117	104	135	131	40	46	105
hsa-miR-126-3p	62	1	151	1	340	1	152	101
hsa-miR-296-5p	67	181	49	317	40	49	1	100
hsa-miR-942-5p	111	31	115	62	242	105	32	99
hsa-miR-28-5p	63	108	46	151	134	120	74	99
hsa-miR-497-5p	345	10	3	12	234	78	4	98
hsa-miR-99b-3p	73	0	48	324	211	7	0	94
hsa-miR-4521	275	90	41	36	68	41	98	92
hsa-miR-1268b	63	37	53	368	35	63	26	92
hsa-let-7f-2-3p	30	153	122	203	32	39	63	91
hsa-miR-2110	130	54	61	91	81	64	156	91
hsa-miR-32-5p	63	75	118	125	109	108	28	89
hsa-miR-342-5p	109	246	2	4	192	35	32	88
hsa-miR-1268a	62	34	49	341	33	57	24	85
hsa-miR-24-2-5p	163	88	67	79	103	47	53	85
hsa-miR-146b-3p	3	223	141	8	16	5	198	84
hsa-miR-421	137	47	103	179	27	41	47	83
hsa-miR-30b-5p	96	3	179	36	124	95	47	82
hsa-miR-3613-5p	30	50	96	283	75	7	19	80
hsa-miR-574-5p	56	2	40	4	40	412	2	79
hsa-miR-20b-5p	7	15	27	27	460	6	7	78
hsa-miR-92b-5p	82	73	83	12	82	187	27	78
hsa-miR-944	233	29	13	150	102	1	18	78
hsa-miR-17-3p	35	78	150	150	54	35	36	76
hsa-miR-345-5p	41	111	36	31	188	121	10	76
hsa-miR-15b-5p	89	71	54	138	99	28	55	76
hsa-miR-378d	41	29	16	91	64	35	7	76
hsa-miR-339-5p	50	172	76	51	57	71	48	75
hsa-miR-193b-5p	15	0	94	70	90	83	157	72
hsa-miR-760	225	30	72	34	39	92	6	71
hsa-miR-34a-5p	13	97	1	88	118	37	143	71
hsa-miR-148b-5p	168	29	63	64	121	23	26	70
hsa-miR-671-3p	34	31	56	246	22	69	30	69
hsa-miR-892a	334	0	116	1	3	26	1	68
hsa-miR-330-5p	161	92	37	18	45	67	59	68
hsa-miR-342-3p	64	263	1	2	90	14	43	68
hsa-miR-96-5p	89	25	107	43	113	57	20	64
hsa-miR-18a-3p	50	39	126	117	42	37	32	63
hsa-miR-194-5p	23	21	78	20	53	30	29	63
hsa-miR-148a-5p	3	3	51	6	102	259	15	62
hsa-miR-106a-5p	10	29	51	77	238	12	19	62
hsa-miR-339-3p	56	102	51	44	92	65	22	61
hsa-miR-502-3p	18	1	63	138	134	54	20	61
hsa-miR-196b-5p	117	1	25	13	133	30	97	59
hsa-miR-424-5p	6	138	10	44	81	127	10	59
hsa-miR-129-2-3p	19	0	308	1	33	47	0	58
hsa-miR-877-5p	66	64	85	78	44	37	16	55
hsa-miR-625-5p	55	12	28	19	176	65	32	55
hsa-miR-4326	59	1	85	175	1	63	1	55
hsa-miR-7706	162	14	65	23	85	17	18	54
hsa-miR-652-3p	39	62	57	73	47	53	35	52
hsa-miR-130b-3p	45	17	13	164	63	48	11	51
hsa-miR-874-3p	25	31	55	52	79	77	35	50
hsa-miR-454-5p	68	22	58	76	53	27	37	48
hsa-miR-576-3p	27	30	15	104	80	58	27	48
hsa-miR-505-5p	71	28	157	2	44	0	31	47
hsa-miR-335-3p	158	1	2	1	56	95	1	44
hsa-miR-122-5p	7	21	217	16	12	26	12	44
hsa-miR-301a-5p	62	41	49	74	42	14	22	43
hsa-miR-454-3p	38	22	51	52	75	20	40	42
hsa-miR-193b-3p	12	0	69	53	40	19	101	42
hsa-miR-197-3p	75	21	60	67	13	22	33	41
hsa-miR-1304-3p	38	83	28	75	23	9	27	40
hsa-miR-365a-5p	15	0	70	59	49	34	56	40
hsa-miR-590-3p	44	29	42	43	60	44	20	40
hsa-miR-29c-3p	17	15	20	18	77	98	26	38
hsa-miR-221-5p	1	32	1	113	1	4	112	37
hsa-miR-15a-5p	29	29	36	39	72	17	39	37
hsa-miR-449a	86	6	12	65	74	14	2	37
hsa-miR-125a-3p	14	1	11	53	164	2	1	35
hsa-miR-23b-5p	6	25	66	15	17	35	76	34
hsa-miR-888-5p	116	1	108	0	1	11	1	34
hsa-miR-550a-5p	5	43	25	9	10	19	9	34
hsa-miR-550a-3-5p	5	43	25	9	10	19	9	34
hsa-miR-7974	36	69	41	5	22	52	8	33
hsa-miR-132-3p	26	12	17	19	13	136	6	32
hsa-miR-191-3p	64	6	32	44	56	16	8	32
hsa-miR-378a-5p	34	20	15	98	37	5	11	31
hsa-miR-651-5p	26	28	48	1	53	58	0	30
hsa-miR-548o-3p	12	12	16	19	33	8	5	30
hsa-miR-185-3p	23	50	24	47	32	11	21	29
hsa-miR-1285-3p	19	9	12	14	30	20	7	29
hsa-let-7i-3p	36	17	3	28	71	33	12	28
hsa-miR-30d-3p	39	1	53	12	46	41	8	28
hsa-miR-212-5p	17	9	13	8	8	138	5	28
hsa-miR-504-5p	55	0	68	48	27	0	0	28
hsa-miR-181c-3p	20	14	39	4	95	8	17	28
hsa-miR-320d	29	15	9	9	25	8	4	28
hsa-miR-132-5p	18	6	5	8	16	134	3	27
hsa-miR-135b-5p	1	123	6	33	1	25	1	27
hsa-miR-30a-5p	28	7	47	22	36	35	13	26
hsa-miR-125b-2-3p	39	1	3	64	32	18	27	26
hsa-miR-548e-3p	23	11	23	30	54	18	25	26
hsa-miR-1254	24	10	20	20	10	9	4	26
hsa-miR-671-5p	16	18	27	88	11	12	6	25
hsa-miR-324-3p	60	14	16	19	45	15	8	25
hsa-miR-642a-3p	12	4	34	8	60	29	29	25
hsa-miR-548k	34	24	27	27	24	15	21	24
hsa-miR-151a-5p	32	10	19	34	49	25	1	24
hsa-miR-206	1	40	20	5	101	1	1	24
hsa-miR-155-3p	24	23	16	12	42	37	14	24
hsa-miR-1292-5p	45	16	29	30	26	13	8	23
hsa-miR-362-5p	8	1	33	78	23	13	11	23
hsa-miR-30c-1-3p	33	16	23	23	33	25	13	23
hsa-miR-331-3p	15	16	19	55	30	18	12	23
hsa-miR-200b-3p	20	30	5	10	80	4	9	22
hsa-miR-4746-5p	51	6	12	38	17	14	18	22
hsa-miR-1278	40	18	15	26	35	7	14	22
hsa-miR-664a-5p	17	16	33	30	16	32	11	22
hsa-miR-30b-3p	27	1	35	8	34	39	8	21
hsa-miR-3144-3p	46	0	1	82	18	0	4	21
hsa-miR-98-3p	15	46	35	31	4	6	14	21
hsa-miR-1303	51	7	10	21	42	2	13	20
hsa-miR-374b-3p	20	11	22	52	8	18	15	20
hsa-miR-499a-5p	10	54	7	4	43	21	3	20
hsa-miR-3928-3p	29	6	12	13	70	5	6	20
hsa-miR-93-3p	26	11	25	47	14	5	13	20
hsa-miR-219a-1-3p	21	4	33	41	25	10	5	19
hsa-let-7f-1-3p	19	29	15	28	19	15	12	19
hsa-miR-615-5p	27	1	11	21	39	17	21	19
hsa-miR-1255a	4	2	14	31	69	9	7	19
hsa-miR-4677-3p	16	16	13	41	13	17	13	18
hsa-miR-4443	18	18	8	33	31	8	11	18
hsa-miR-628-3p	15	8	15	31	31	16	11	18
hsa-miR-16-1-3p	13	10	18	11	50	13	9	17
hsa-miR-23a-5p	18	23	11	13	23	22	10	17
hsa-miR-331-5p	12	16	12	20	34	15	7	16
hsa-miR-766-5p	22	19	20	15	12	14	14	16
hsa-miR-29b-2-5p	15	9	13	9	21	37	9	16
hsa-miR-1307-5p	12	13	15	22	29	2	17	15
hsa-miR-4488	47	17	16	10	6	9	5	15
hsa-miR-29b-1-5p	20	16	22	5	15	11	18	15
hsa-let-7b-3p	21	5	12	22	26	8	10	14
hsa-miR-301b	17	11	6	62	2	4	1	14
hsa-miR-3177-3p	23	10	26	25	6	6	6	14
hsa-miR-181b-3p	2	15	5	18	8	45	8	14
hsa-miR-215-5p	14	6	29	7	25	13	7	14
hsa-miR-32-3p	10	9	13	25	24	15	5	14
hsa-miR-7976	27	8	8	14	35	4	3	14
hsa-miR-576-5p	6	8	3	34	22	19	6	14
hsa-miR-1277-5p	20	8	23	15	14	7	8	13
hsa-miR-1296-5p	8	15	11	47	3	3	8	13
hsa-miR-378f	15	10	6	34	22	2	4	13
hsa-miR-1291	10	24	10	12	24	5	5	12
hsa-miR-378g	11	8	5	23	12	27	3	12
hsa-miR-20a-3p	3	13	21	25	10	6	10	12
hsa-miR-628-5p	9	6	7	17	26	14	7	12
hsa-miR-33a-5p	13	11	22	19	12	3	3	11
hsa-miR-149-5p	26	7	1	22	7	4	13	11
hsa-miR-3187-3p	25	5	15	8	15	9	2	11
hsa-miR-126-5p	6	1	17	1	29	0	21	10
hsa-miR-128-1-5p	12	7	8	18	15	12	3	10
hsa-miR-664a-3p	6	13	21	13	7	8	6	10
hsa-miR-641	8	12	8	11	14	6	12	10
hsa-miR-147b	12	5	4	10	21	13	3	9
hsa-miR-3691-5p	14	9	3	14	13	6	5	9
hsa-miR-3934-5p	20	14	12	0	1	2	14	9
hsa-miR-449b-5p	22	1	4	14	12	4	1	8
hsa-miR-4466	12	1	4	5	13	21	1	8
mean expression								3335
